# Supplementary material for: The Personalized Nutrition Study (POINTS): evaluation of a genetically informed weight loss approach, a Randomized Clinical Trial
Source: Nat Commun. 2023 Oct 9;14:6321. doi: 10.1038/s41467-023-41969-1 (PMC10562431; doi:10.1038/s41467-023-41969-1)
Supplement: Supplementary file 4 — Source Data [file 41467_2023_41969_MOESM4_ESM.xlsx]

## Sheet: Source Data - Figure 2 + 3
SubjectID	type	trt	WT.baseline	WT.wk12	Systolic.baseline	Systolic.wk12	Diastolic.baseline	Diastolic.wk12	pfat.baseline	pfat.wk12
A00-00-0933	Fat responder	High Fat	112.6	104.4	117	111	84	76	55.5	52.8
A00-00-1348	Fat responder	High Fat	97.2	89.1	133	116	82	69	35.2	29.7
A00-00-1553	Fat responder	High Fat	107	99.9	133	122	75	68	55.9	54
A00-00-2078	Fat responder	High Carbohydrate	90.2	79.95	121	112	59	57	27.3	25.5
A00-00-3328	Fat responder	High Fat	82	75.5	109	150	60	84	44.9	45
A00-00-3675	Fat responder	High Fat	108	109	108	111	69	78	58.6	58.9
A00-00-3788	Fat responder	High Carbohydrate	79.9	78.4	116	125	75	83	32.7	40.4
A00-00-5150	Fat responder	High Fat	75.2	71.5	107	115	70	78	22.6	39.8
A00-00-6023	Carb. responder	High Fat	77.4	67.9	109	126	68	79	44.1	38
A00-00-6186	Fat responder	High Carbohydrate	98.5	93.4	111	106	78	78	48.7	44.5
A00-00-6621	Fat responder	High Carbohydrate	97.5	98.4	109	115	75	76	56	55.3
A00-00-7492	Fat responder	High Fat	94.4	85.5	131	121	86	81	43	32.9
A00-00-7558	Carb. responder	High Fat	112	108.3	131	120.5	77	71	44.6	48.5
A00-00-7765	Fat responder	High Carbohydrate	87	80.9	133	116	86	74	42.4	38.2
A00-00-8499	Fat responder	High Fat	87.85	84.2	110	111	74	69	53.1	48.9
A00-00-8692	Fat responder	High Fat	91.6	84.1	114	108	68	59	53.1	52.3
A00-00-9213	Fat responder	High Carbohydrate	102.8	99.4	128	118	79	77	58.2	59.4
A00-00-9523	Fat responder	High Carbohydrate	103.4	102.6	122		60		53.4
A00-01-0344	Carb. responder	High Carbohydrate	100.4	103.2	123	146	69	69	50	51.9
A00-01-1243	Fat responder	High Fat	108.7	103.6	120	122	84	69	56.7	50.8
A00-01-3107	Fat responder	High Fat	98.1	90.6	130	126	69	81	22.6	34.2
A00-01-3156	Fat responder	High Carbohydrate	73.4	67.6	131	108	70	67	45.4	44.06
A00-01-3469	Fat responder	High Fat	121.7	111.1	124	112	73	68	54.8	54.2
A00-01-4079	Fat responder	High Carbohydrate	75	69.3	124	128	81	77	42.8	34.8
A00-01-5252	Fat responder	High Fat	84.5	84.8	135	133	81	78	51.5	51.7
A00-01-6002	Fat responder	High Fat	109.5	110.8	125	117	78	71	55.8	56.3
A00-01-6577	Carb. responder	High Fat	81.9	77.7	110	109	78	72	43.2	44.5
A00-01-6989	Fat responder	High Fat	79.4	67.4	140	149	70	59	33.3	35.2
A00-01-7157	Fat responder	High Carbohydrate	96	95.5	127	125	79	75	39	38.7
A00-01-7405	Fat responder	High Carbohydrate	102.3	86.8	126	115	74	71	50	44.8
A00-01-7458	Fat responder	High Carbohydrate	101.8	94.4	130	109	71	71	37	41.7
A00-01-7946	Fat responder	High Fat	107.8	105.5	123	110	71	75	55.2	56.1
A00-01-8370	Fat responder	High Carbohydrate	86.1	75.6	121	119	76	71	49.7	45.6
A00-01-9834	Fat responder	High Fat	120.5	102.2	120	113	78	72	36.8	29.5
A00-02-0516	Carb. responder	High Fat	74.6	69.6	126	126	79	85	39.2	39.7
A00-02-0898	Carb. responder	High Carbohydrate	69.8	65.7	137	109	85	81	45.3	28.6
A00-02-4070	Fat responder	High Carbohydrate	69.9	67.5	97	108	60	78	33	36.5
A00-02-5040	Fat responder	High Fat	106.5	104.2	108	114	65	59	46.2	47.8
A00-02-6776	Carb. responder	High Fat	124.3	121.1	110	114	71	74	58.6	56.5
A00-02-7255	Fat responder	High Fat	100.5	100	125	128	83	79	48	41.6
A00-02-7577	Fat responder	High Carbohydrate	108.4	102.4	128	104	84	93	55.8	44.7
A00-02-8263	Fat responder	High Fat	79.7	76.5	100	101	74	73	27.3	35.3
A00-02-9280	Carb. responder	High Fat	75.5	69.2	99	100	77	64	48.2	43.8
A00-02-9380	Fat responder	High Fat	98.7	93.5	123	125	85	84	34.5	31.2
A00-02-9677	Fat responder	High Fat	98.2	94.6	119	123	72	72	49.7	45.5
A00-03-0842	Fat responder	High Carbohydrate	106	100.6	110	117	72	76	43.4	37
A00-03-1385	Fat responder	High Fat	115.1	108.9	109	108	80	73	57.8	53.1
A00-03-1976	Carb. responder	High Fat	101	97.2	137	121	70	70	52.9	51.2
A00-03-3393	Carb. responder	High Carbohydrate	103.7	92	136	121	90	85	54.3	49.6
A00-03-3459	Fat responder	High Fat	90.2	86.4	135	130	79	65	46.5	44.8
A00-04-0601	Fat responder	High Carbohydrate	69.2	69.7	107	112	66	69	37.7	32.9
A00-04-0925	Fat responder	High Carbohydrate	74.2	73.9	129	130	74	78	42.6	44.7
A00-04-1170	Fat responder	High Carbohydrate	111.6	105.5	127	101	72	68	51.4	47.3
A00-04-2487	Carb. responder	High Fat	80.6	71.5	131	128	65	68	37.2	34.3
A00-04-4676	Fat responder	High Carbohydrate	87.5	85.5	121	104	70	63	50.9	48.4
A00-04-7085	Fat responder	High Fat	108.5	108.1	109	111	73	68	40	39.8
A00-04-8635	Fat responder	High Fat	79.9	72.1	126	117	78	62	44.4	41.4
A00-04-9056	Fat responder	High Carbohydrate	104.3	96	123	116	68	62	43	41.5
A00-05-0788	Fat responder	High Fat	81	73.9	119	123	75	75	43.1	38.6
A00-05-2447	Fat responder	High Carbohydrate	114.2	102	138	113	73	61	57.4	56.5
A00-05-2566	Fat responder	High Carbohydrate	74.7	66.4	130	122	81	69	39.5	37.7
A00-05-3395	Fat responder	High Carbohydrate	90.3	76.3	121	108	77	76	51	45.4
A00-05-3485	Fat responder	High Fat	74.6	70	118	98	77	63	34.4	31.4
A00-05-6061	Fat responder	High Fat	76.2	71.9	132		73		47.9
A00-05-6649	Carb. responder	High Carbohydrate	96.35	93.3	124	122	77	81	49.1	54.5
A00-05-7345	Carb. responder	High Carbohydrate	98.3	95.1	126	115	94	73	52	47
A00-05-7521	Carb. responder	High Fat	111.5	110.1	123	110	82	64	48	54
A00-05-9589	Carb. responder	High Fat	124.4	128.5	132	135	83	79	41.7	42.6
A00-06-0403	Carb. responder	High Fat	97.6	94.3	135	108	69	59	3.71	21
A00-06-3992	Fat responder	High Carbohydrate	111.3	103.7	126	132	86	85	51.3	49.2
A00-06-6353	Fat responder	High Carbohydrate	91.6	82.9	157	134	70	60	47.8	42.7
A00-06-7052	Carb. responder	High Carbohydrate	141.5	133.4	122	118	81	82	58.9	57.7
A00-06-7264	Fat responder	High Fat	104.9	99.5	118	134	85	77	48.5	55.3
A00-06-8696	Carb. responder	High Carbohydrate	68.5	69.8	118	112	69	63	40.6	41.7
A00-06-8750	Fat responder	High Fat	102.6	101.15	151	132	81	80	40.8	39.7
A00-06-9163	Carb. responder	High Carbohydrate	101.8	102.2	124	118	67	71	36.8	32.5
A00-07-0969	Fat responder	High Fat	74.9	71.45	133	109	88	72	43.8	39.2
A00-07-1635	Fat responder	High Carbohydrate	114.8	111.8	123	120	78	75	40.8	44.7
A00-07-2929	Fat responder	High Fat	90.2	88.3	113	115	81	75	51	53.5
A00-07-3094	Fat responder	High Fat	99.1	90.6	100	100	69	71	46	41.3
A00-07-3386	Carb. responder	High Carbohydrate	90.8	85.4	112	118	69	67	29.8	26.8
A00-07-3516	Fat responder	High Carbohydrate	83.4	71.8	112	107	71	63	42.5	36.3
A00-07-3749	Carb. responder	High Fat	105.2	100.7	107	105	72	70	57.5	54
A00-07-3857	Carb. responder	High Fat	107.8	107.5	124	115	85	79	37.1	36.8
A00-07-3928	Fat responder	High Fat	103.35	98.8	117	99	68	58	52.8	48.3
A00-07-4035	Fat responder	High Carbohydrate	106.9	108.9	133	104	88	85	54.2	52.2
A00-07-4057	Carb. responder	High Carbohydrate	77.2	64.1	100	101	62	59	32.3	42.7
A00-07-5119	Carb. responder	High Carbohydrate	102	99.2	126	119	67	71	45.7	31.7
A00-07-5169	Fat responder	High Fat	112.4	102.1	128	135	76	65	56.6	57
A00-07-5249	Fat responder	High Carbohydrate	78.8	78.3	105	85	71	52	35.6	34.9
A00-07-5285	Carb. responder	High Carbohydrate	79.9	72.3	100	101	63	54	39.3	30.3
A00-07-5549	Carb. responder	High Carbohydrate	88.4	78.3	120	109	76	73	51.2	49.7
A00-07-5604	Fat responder	High Fat	78.4	76.7	114	110	65	67	43.7	44
A00-07-5629	Carb. responder	High Fat	79.5	75.3	119	105	74	73
A00-07-6328	Carb. responder	High Fat	75.7	74.4	108	104	64	61	44.8	38.5
A00-07-7738	Fat responder	High Carbohydrate	81.4	74.9	129	127	83	90	29.7	31.9
A00-07-7838	Fat responder	High Carbohydrate	92.1	91.6	112	110	65	65	30.2	27.8
A00-07-8669	Fat responder	High Carbohydrate	107.7	97.5	134	111	66	57	59.1	54.4
A00-07-8796	Carb. responder	High Fat	80.1	78.4	123	121	76	72	44.3	46.1
A00-07-8829	Carb. responder	High Carbohydrate	95.2	86.8	109	113	70	72	49.4	46.5
A00-07-9129	Fat responder	High Carbohydrate	102.8	95.4	141	116	91	74	45.6	31.8
A00-07-9169	Fat responder	High Carbohydrate	126.9	131.8	141	134	81	69	39.8	41.5
A00-07-9269	Fat responder	High Fat	74.6	70.2	117	116	80	77	36.9	31
A00-07-9438	Carb. responder	High Fat	98.4	99.7	116	118	71	67	53.8	53.2
A00-07-9476	Fat responder	High Carbohydrate	80	76.2	133	125	82	86	36.8	33.8
A00-07-9564	Carb. responder	High Carbohydrate	95.2	89.1	117	114	74	71	46.7	46
A00-08-0650	Fat responder	High Carbohydrate	113.5	113.2	100	110	75	72	59.5	58.9
A00-08-1000	Carb. responder	High Fat	125.35	113.2	126	106	71	69	54.8	52.2
A00-08-2450	Fat responder	High Fat	81.5	72	110	117	70	67	49.1	41.2
A00-08-2640	Carb. responder	High Fat	100.9	100.3	116	120	80	81	35.6	37.5
A00-08-3440	Fat responder	High Carbohydrate	81.9	75.2	146	115	81	66	46	39.7
A00-08-3460	Fat responder	High Fat	80.5	72.1	130	121	86	80	38.2	36.3
A00-08-3860	Fat responder	High Fat	99.5	99.9	109	117	68	81		54.4
A00-08-4950	Carb. responder	High Carbohydrate	120	118.5	117	127	70	76	56.5	55.3
A00-08-5120	Carb. responder	High Fat	81.8	75.5	142	142	83	84	43.3	43.2
A00-08-7070	Fat responder	High Carbohydrate	86.2	77.8	128	120	71	68	53.4	50.2
A00-08-7770	Carb. responder	High Fat	83.7	80.5	131	152	80	70	43.7	51.3
A00-08-8460	Fat responder	High Carbohydrate	83.6	76.8	138	119	76	73	48.5	44.3
A00-08-8500	Fat responder	High Fat	87.7	76.7	112	99	71	66	46.7	38.5
A00-08-9050	Fat responder	High Fat	75.6	71.9	105	93	63	59	30.3	34.4
A00-08-9450	Fat responder	High Fat	83.2	74.8	141	147	66	74	43.2	28.3
A00-08-9530	Fat responder	High Carbohydrate	86.4	84.7	99	98	59	61	45	42.4

## Sheet: Source Data - Figure 4
ppt A#		Carbohydrate	Fat	Protein	Carbohydrate	Fat	Protein	Carbohydrate	Fat	Protein
		Week 4	Week 4	Week 4	Week 8	Week 8	Week 8	Week 12	Week 12	Week 12
A00-02-9380	High-Fat Diet							39.7	43.4	16.9
A00-02-0516	High-Fat Diet							42.7	39.7	17.7
A00-00-0933	High-Fat Diet	44.4	39.6	16	45.8	43.4	16.6	45.9	41.7	16.3
A00-00-1348	High-Fat Diet	44.1	40.8	15.1
A00-00-3328	High-Fat Diet	42.6	38.7	18.8
A00-08-8500	High-Fat Diet							49	38.8	13.8
A00-08-9050	High-Fat Diet	45.6	39.5	14.9	45.8	40	14.3	47.6	43.7	13.5
A00-01-1243	High-Fat Diet	43	39	18	44	37	19	44	41	6
A00-08-7770	High-Fat Diet	45.4	39.5	15.2	44.7	39.8	15.6	42.5	39.8	15
A00-08-3460	High-Fat Diet	45.6	38	16.4	44	38.5	17.5	45.8	37	17.2
A00-08-3860	High-Fat Diet	44.9	39.8	15.3	44.9	39.9	15.2
A00-07-8796	High-Fat Diet	45	40	15	44.8	40.6	14.6	43.9	39.2	16.9
A00-08-2450	High-Fat Diet	48	36	16	44	41	15
A00-02-8263	High-Fat Diet	45.2	39.8	15	44.5	39.7	15.8	45.9	38.5	15.6
A00-02-3838	High-Fat Diet	48.4	37.6	14	43.7	40.4	15.9	44.8	39.7	15.5
A00-04-7085	High-Fat Diet	44.9	40.2	14.9	44.3	40.8	15	44.5	40.6	14.9
A00-07-9438	High-Fat Diet	47	37.3	15.7	44	38	18	43	39	18
A00-02-6776	High-Fat Diet	42	43	15	46	44	10	45	39	16
A00-06-7264	High-Fat Diet	45.8	38.7	15.6	48.5	41	14.9	46	43	14
A00-00-7492	High-Fat Diet	48.8	36.3	15	44	45	10	44	44	12
A00-07-5629	High-Fat Diet	45.3	39.7	15	46.8	39.5	14.8	45.3	39.6	15.1
A00-05-3485	High-Fat Diet	46	39	18	45.3	42.1	17.3	43.9	41	15.2
A00-01-6577	High-Fat Diet	46	39	15	45.2	39.8	15	45.2	39.8	15
A00-07-5149	High-Fat Diet	41.8	42.6	15.6	46.8	40.5	15.4	48	41	15
A00-07-5938	High-Fat Diet	48	37	15	46.2	38.4	15.5
A00-04-8635	High-Fat Diet	43	41.2	15.8	47	41	12.6	41.7	39.7	18.6
A00-02-9280	High-Fat Diet	42	41	17	45	41.3	13.7	50	37	13
A00-06-0403	High-Fat Diet	43.6	39.7	16.8	46.3	38.9	15.2	47	39	17
A00-07-5169	High-Fat Diet	44	44	12	46	39	16	47	41	15
A00-05-0788	High-Fat Diet	44	40	16	45	41	14	47	37	16
A00-00-3675	High-Fat Diet	43	41	16	45.6	41	15.1	43.6	39.2	14.5
A00-01-3107	High-Fat Diet	45	41	15	45.1	40.3	14.6	45	40.3	15
A00-00-7558	High-Fat Diet	47.6	40.4	15.7	45.3	37.3	19.6	44.5	40.1	15.8
A00-00-8692	High-Fat Diet	49	38	16	48.3	40.3	15.6	48.7	40.1	15.6
A00-07-9269	High-Fat Diet	50	39	16	44	41	15	49.3	39.7	13.7
A00-08-2640	High-Fat Diet	49.7	34.7	15.7	39.7	42	18.3	36.7	42.3	21
A00-00-5150	High-Fat Diet	45.7	40.2	15.7	43.3	39	17.7	42.7	33.3	24
A00-08-5120	High-Fat Diet	46.3	37	16.7	44.7	36	19.3	34.7	47	18.3
A00-01-7946	High-Fat Diet	42.7	40.7	16	36.2	45.8	17.8
A00-05-7521	High-Fat Diet	45.9	37.3	16.8	43.4	43.6	13.7	42	35.1	15.2
A00-01-9834	High-Fat Diet	46.8	43	18.8	41.6	43.7	20.9	47.9	36.6	24.8
A00-08-9450	High-Fat Diet	46.8	38.5	14.7	45.4	39.4	15.2	45	39.8	15.3
A00-02-9677	High-Fat Diet	44.1	40.3	15.6	44.3	40.1	15.3	36.6	39.9	23.5
A00-06-6333	High-Carb-Diet	62	26.2	15.6	53.5	21.4	14.3	50.3	27.3	12.4
A00-04-3763	High-Carb-Diet	63.4	27	13.4	65.5	22.3	14.3	56.5	24.7	12.8
A00-07-1635	High-Carb-Diet	60.9	20.2	17.8	60.5	24.5	14.5	62	25.3	12
A00-01-8370	High-Carb-Diet	55.6	22.9	16.2	60.1	16.5	16.2	56	16.4	14.7
A00-07-9129	High-Carb-Diet	66.2	18.4	18	64.3	22.6	17.2	64.4	19.2	19.2
A00-06-3992	High-Carb-Diet	59.5	25.5	15	60.7	22	17.3	60	21	19
A00-00-6186	High-Carb-Diet	63.2	20.1	16.7	63.4	19.7	16.8	63.1	19.9	16.9
A00-02-4070	High-Carb-Diet	62.8	20.7	16.5	64.9	19.2	15.9	63.7	20	16.3
A00-05-7345	High-Carb-Diet	63.9	20.5	17.6	63.1	20.7	17.6	63.4	20.6	17.6
A00-07-5549	High-Carb-Diet	64.4	19.5	16.1	64.2	19.8	16.1	64.3	19.9	15.9
A00-07-5285	High-Carb-Diet	64.3	19.3	16.4	64.5	19.3	16.2	64.3	20.5	15.1
A00-06-6353	High-Carb-Diet	63.6	20.6	15.8	63.2	20.8	16	67.7	18.6	15.2
A00-01-9622	High-Carb-Diet	64.6	19.9	15.6	63.9	20.6	15.5	64.3	20.4	15.3
A00-00-3788	High-Carb-Diet	63.2	20.2	16.5	63.2	20	16.7	63.6	19.9	16.5
A00-03-3393	High-Carb-Diet	64.7	20.1	15.2	64.4	20.3	15.3	63.7	20.5	15.8
A00-07-3516	High-Carb-Diet	65	19.7	15.9	67.4	20.3	14.9
A00-07-8829	High-Carb-Diet	65	20	15	64	21.3	14.8	65	20	15
A00-05-2566	High-Carb-Diet	63.7	20.6	15.7	64.5	20.9	15.9	65.8	20.6	16.5
A00-02-7577	High-Carb-Diet	64.6	20.1	15.4	64.4	20.3	15.4	64.4	20.2	15.4
A00-01-7405	High-Carb-Diet	66	17.5	16.4	65.8	17.6	16.6	65.7	16.9	17.4
A00-08-3440	High-Carb-Diet	64.1	19.8	16.2	63.8	20	16.3	64.5	19.8	15.7
A00-05-2447	High-Carb-Diet	63.5	20.7	15.7	63.5	20.7	15.7	64.2	19.8	16
